# Supplementary material for: Morphodynamical cell state description via live-cell imaging trajectory embedding
Source: Commun Biol. 2023 May 4;6:484. doi: 10.1038/s42003-023-04837-8 (PMC10160022; doi:10.1038/s42003-023-04837-8)
Supplement: Supplementary file 2 — Supplementary Data [file 42003_2023_4837_MOESM2_ESM.zip]

Archive with 3 entries (3 files):
- figure2d_overlap.csv
- figure4a_localityratio.csv
- figure4b_loglikelihood.csv
