# Supplementary material for: Morphodynamical cell state description via live-cell imaging trajectory embedding
Source: Commun Biol. 2023 May 4;6:484. doi: 10.1038/s42003-023-04837-8 (PMC10160022; doi:10.1038/s42003-023-04837-8)
Supplement: Supplementary file 2 — Supplementary Data [file 42003_2023_4837_MOESM2_ESM.zip › figure2d_overlap.csv]

	traj_mean	traj_CRlow	traj_CRhigh	null_mean	null_CRlow	null_CRhigh
1	0.7301272280820875	0.7196918482317269	0.7377926974127892	0.7593556570881845	0.7576243010377273	0.7607440777684532
2	0.6919761535199814	0.6802917432377703	0.6994608055439321	0.7757489139892221	0.775439610022719	0.775978973919828
3	0.676433019448754	0.6636075013229241	0.6845305909667283	0.7654389433637473	0.7607468585683455	0.7687989523173806
4	0.6584046625167083	0.6438775809310389	0.6684647907236374	0.7521945137596414	0.7464711588427161	0.7562555136831316
5	0.6424016364805895	0.6289666860677774	0.6522785925034889	0.749779597218986	0.7456722899742314	0.753095178356038
6	0.6153383987677498	0.6038501638000199	0.6234596687752767	0.7283577985734478	0.7248295563318076	0.7319074095330425
7	0.6079315291601667	0.5888068590552299	0.620268151823992	0.7255749593315812	0.7172111662597527	0.7310125649750816
8	0.5878707295716549	0.5679367806787257	0.6007625636348881	0.7019982783285142	0.6973841189089895	0.7085066639730558
9	0.5618300766868564	0.5491349845428286	0.5722320234145647	0.6852795899024716	0.6819624306520421	0.6891164558978429
10	0.5514190711191422	0.536550492666653	0.5633142416921472	0.6663514151153301	0.6640163934099186	0.6683147550269485
12	0.5475902620232083	0.5235377291022668	0.5658912466340646	0.6209778284208379	0.6161265947253756	0.6270023058894759
14	0.49112632669085493	0.46549669371839253	0.5089729400575445	0.5817741650972145	0.5669027942831747	0.5952381531113792
16	0.44732470097438176	0.4180164260374787	0.46750277129240553	0.556984326809265	0.5401364413366783	0.5698478820933319
18	0.427716456706198	0.39542261970597153	0.44887169116452136	0.5256065638193614	0.4996099427470255	0.5432404804126121
20	0.41409183659815985	0.37844674411518553	0.43865861992690963	0.5292224464368175	0.5156329987590247	0.5412741625819582
25	0.3292811201616162	0.2953147083944239	0.3631571869996087	0.3902968586382212	0.33413053786630703	0.4492602710448077
