# Supplementary material for: Morphodynamical cell state description via live-cell imaging trajectory embedding
Source: Commun Biol. 2023 May 4;6:484. doi: 10.1038/s42003-023-04837-8 (PMC10160022; doi:10.1038/s42003-023-04837-8)
Supplement: Supplementary file 2 — Supplementary Data [file 42003_2023_4837_MOESM2_ESM.zip › figure4a_localityratio.csv]

	traj_d1	traj_d2	traj_d3	traj_d4	traj_d5	null_d1	null_d2	null_d3	null_d4	null_d5
1	0.40833023262104007	0.42397743202559807	0.406933104142533	0.4300146759082389	0.43945462141677155	0.9718537749711406	0.9653744032903466	0.9368104999826271	0.9472661811932054	0.9498746609980054
2	0.20356045941193016	0.253014377508682	0.3355082569522401	0.3175920241798827	0.32193274093023233	0.5942404168361993	0.9785448773950135	0.9241087105745042	0.9246252019663467	0.9208140612052049
3	0.11813325267835671	0.19956984961038882	0.2396960579278168	0.2459039694340068	0.24727704163159736	0.5294140891064427	0.9894678789960968	0.9670611046108527	0.9300493830315216	0.9193686363273491
4	0.08047175065411072	0.1597459767973334	0.18689169758556493	0.1945931730529448	0.19767653678862482	0.6214676369088054	1.0796613967261102	0.9390177334418688	0.9642183488024364	0.9491920015068983
5	0.06099153987425985	0.13446760210784037	0.15338043313388627	0.16067370819929336	0.1655321561409231	0.47870566229628625	0.9862251227910795	0.8219076547008921	0.8896383724117326	0.9367670692861112
6	0.045902114155523116	0.11073381622934537	0.12671122139149485	0.12871369931959495	0.12961052483608804	0.5474115064492872	0.7865147616178548	0.7775747261263485	0.8518786941577368	0.8859756115805443
7	0.04733039295474082	0.10592972526007156	0.12014662696890897	0.12297018189745094	0.12344913696460964	0.474935914163948	0.7085524319833083	0.7034702200838748	0.8666546518089157	0.8810855921687506
8	0.04137044824771515	0.09826220124139518	0.107612962885153	0.10803372489810664	0.11190282957903852	0.3833253311384257	0.5979651475580453	0.6553699324911152	0.8187519294123574	0.840777292688942
9	0.04297535570474786	0.08445701320624793	0.0907483560068948	0.0895273274043253	0.09179292096513057	0.41120464267670015	0.5808309336536531	0.7106549180285385	0.7580822158730558	0.8291715317946476
10	0.04187258520113374	0.07897877369414032	0.08317901142768963	0.0822816102762363	0.08557183857577971	0.36750086028588447	0.6465514294723472	0.6720028206287058	0.7246973642913858	0.8278435426016474
12	0.03621320102816737	0.06807302008204684	0.07623382837527602	0.0754803178646257	0.07781176549359277	0.3539817517475779	0.5244574223317798	0.6024276047530672	0.6820575403710502	0.7281348708402348
14	0.036754598408663186	0.06529693036927596	0.0684079513755856	0.06771644537455862	0.06917315949575471	0.3729982289819452	0.4450419131496813	0.5705222703003977	0.6648182541947739	0.7122562690981423
16	0.03499306869462937	0.05966102713263984	0.06323328710916891	0.062166720469774506	0.062637561492487	0.33190578295884876	0.45598627724414337	0.5161359339241318	0.5988092179442707	0.6945844674498068
18	0.03323054894969766	0.05606012929791338	0.05850193340753026	0.05784276728512538	0.058518426073761724	0.3024996717985615	0.42178948714732395	0.48987033448573897	0.5968165132604814	0.69206421730502
20	0.03383782236126257	0.05260677115742718	0.05481930406600164	0.05418585498807583	0.05572143002679423	0.48211416609807084	0.4785914814233792	0.4904776665568025	0.6022800125882023	0.6767856013224259
25	0.02828318389340012	0.043290989805774484	0.045712411177592456	0.044822547307586925	0.04473143500885465	0.6806639957461277	0.704424974421734	0.7709757766405021	0.7560046062904385	0.7180921965152932
