# Supplementary material for: Morphodynamical cell state description via live-cell imaging trajectory embedding
Source: Commun Biol. 2023 May 4;6:484. doi: 10.1038/s42003-023-04837-8 (PMC10160022; doi:10.1038/s42003-023-04837-8)
Supplement: Supplementary file 2 — Supplementary Data [file 42003_2023_4837_MOESM2_ESM.zip › figure4b_loglikelihood.csv]

	traj_mean	traj_PBS	traj_EGF	traj_HGF	traj_OSM	traj_BMP2	traj_IFNG	traj_TGFB	null_mean	null_PBS	null_EGF	null_HGF	null_OSM	null_BMP2	null_IFNG	null_TGFB
1	-3.73322995364583	-3.1910292998304985	-3.847716546905453	-3.806656887673277	-4.070256394101194	-3.7855431165016533	-3.9384807628401393	-3.4929266676685957	-4.475872875581494	-4.425062104963103	-4.493355553604578	-4.6129596020058	-4.448215324855513	-4.550240281873642	-4.589852170352653	-4.211425091415171
2	-2.8066370168559764	-2.301335054945143	-2.903282816475129	-2.8209893746344115	-2.991813390110195	-2.858253175907227	-2.928798153429148	-2.841987152490581	-2.849952782614391	-2.8279421751344986	-2.8656021740925475	-2.879760804198358	-2.859082634683214	-2.8752922054033663	-2.865141461616507	-2.776848023172245
3	-2.4647456581077694	-1.9695793731050983	-2.5317494000869094	-2.4686312740684913	-2.6826503176085397	-2.532425823322797	-2.543704729531676	-2.5244786890308752	-2.6798710689002014	-2.6039428428078972	-2.7441909012105383	-2.687160168845154	-2.6196208015617963	-2.730645356051795	-2.771798139661737	-2.6017392721624937
4	-2.195175876558874	-1.6813432147748244	-2.278624960108123	-2.2311541424490025	-2.414915460172944	-2.254722253170035	-2.3110861141761987	-2.1943849910609896	-2.7728123669542852	-2.7312684531115696	-2.813268053451633	-2.7989588847378095	-2.809662504450005	-2.759934286074753	-2.9692832119800743	-2.5273111748741526
5	-2.0506997364556026	-1.611215305653897	-2.087969904413127	-2.115720223563974	-2.2382473863658903	-2.127601876584353	-2.133778292748992	-2.040365165858985	-3.013148984725479	-3.0243153356022274	-3.023767351795728	-3.040985096624758	-2.774118536033339	-3.0928420584644245	-3.1548811467490787	-2.981133367808798
6	-1.922705752977064	-1.5371821633148919	-1.9123608792933031	-2.0141029446203396	-2.080412971196438	-2.007789083413629	-2.0268599751650167	-1.880232253835828	-3.0677612343549776	-3.1927028977425382	-2.960294171360135	-3.197818326867109	-2.9553565177019556	-3.0173460211819534	-3.2307356784175547	-2.920075027213594
7	-1.8194514656360656	-1.44871640689736	-1.8032274062066416	-1.904383175603873	-1.9616280393279697	-1.8923495089815572	-1.8901510733186384	-1.835704649116421	-3.080182413905528	-3.2766369536011637	-2.864645063862462	-3.296297692199089	-2.950744731386149	-3.0065508601020325	-3.268941330769847	-2.8974602654179518
8	-1.6884275632128518	-1.3664419046338827	-1.6236356908822778	-1.8631520662193934	-1.823849785156873	-1.642805346315308	-1.8917749848443837	-1.6073331644378448	-2.994318628861673	-3.2946790607608833	-2.7560629193922543	-3.2951722946246926	-2.796149101484733	-2.8441447925363104	-3.2259602018313918	-2.748062031401446
9	-1.6365026240014526	-1.3098564722197328	-1.6402799970239283	-1.7685286927120811	-1.6839713116713229	-1.7016941201531797	-1.7473408659846295	-1.6038469082452935	-2.957016530749843	-3.3237738177295677	-2.6081331818976734	-3.247967644081606	-2.7963244348699425	-2.8279691076004774	-3.2030193514820464	-2.691928177587589
10	-1.5384377747886575	-1.1903348789993202	-1.4343223023416172	-1.6584987056893665	-1.6113062032389098	-1.5995420575834758	-1.7256315287706332	-1.5494287468972783	-2.9303311305864486	-3.4002431912165667	-2.440239290709274	-3.33385149064465	-2.7201859881111146	-2.8095502317566217	-3.0939580189001616	-2.7142897027667505
12	-1.422450894564119	-1.1116667133651446	-1.3998873976577677	-1.5898110024357675	-1.4224525444929492	-1.4525463715227496	-1.500106291191408	-1.4806859412830469	-2.80642591149563	-3.3677899406355496	-2.3309912997434385	-3.308028520448812	-2.712555380493708	-2.524132987811174	-3.0760468546248805	-2.3254363967118468
14	-1.2487051931563236	-1.0770480490758938	-1.3042006003289008	-1.447241418607712	-1.3823957748311668	-1.3222310462401694	-1.1228948996894774	-1.0849245633209448	-2.8196511107940165	-3.4193777248480925	-2.2507725542317556	-3.2524244503638604	-2.683706147121164	-2.613794262297072	-3.1810899184232713	-2.3363927182729007
16	-1.2412390960640547	-1.0572864943152775	-1.1140578333129034	-1.3362852772448417	-1.1513633566333341	-1.5350096507469628	-1.3685013585584813	-1.1261697016365824	-2.7077052012624665	-3.477924372080679	-1.9705690960783768	-3.178931347231579	-2.58783627205269	-2.5095003342340063	-3.0072821176868434	-2.2218928694730917
18	-1.0076453516956765	-0.8947260141995224	-1.142860085101529	-1.2887529397585888	-1.1782911358643393	-0.8472260717847399	-1.0621149175095346	-0.6395462976514816	-2.605795001880552	-3.5147596537380905	-1.8653439121530362	-3.213373712748133	-2.630078082838814	-2.219377537113055	-2.8844932946053286	-1.9131388199674084
20	-0.9544699379397196	-0.952667216840258	-1.019049996793708	-1.1738027767965822	-1.0506958904782568	-0.8901565200857983	-0.9519325504970373	-0.6429846140863963	-2.4458262851277226	-3.269999889122568	-1.6576763946690256	-3.042906512576325	-2.4498528748157895	-1.9618219067335112	-2.8382568535187542	-1.9002695644580838
